# Supplementary material for: Effects of Different Occlusal Splints on Joint Vibrations in Bruxers
Source: Medicina (Kaunas). 2025 Jun 12;61(6):1083. doi: 10.3390/medicina61061083 (PMC12195145; doi:10.3390/medicina61061083)
Supplement: Supplementary file 1 [file medicina-61-01083-s001.zip]

Archive with 4 entries (4 files):
- Supplement file S1.pdf
- Supplement file S3.xlsx
- Supplement file S4.pdf
- Supplemet file S2.xlsx
