# Supplementary material for: Effects of Different Occlusal Splints on Joint Vibrations in Bruxers
Source: Medicina (Kaunas). 2025 Jun 12;61(6):1083. doi: 10.3390/medicina61061083 (PMC12195145; doi:10.3390/medicina61061083)
Supplement: Supplementary file 1 [file medicina-61-01083-s001.zip › Supplement file S3.xlsx]

## Sheet: Sayfa1
	Clinical Examination Findings of the 1st Group (Control Group) After Initial and Second Recording																														Clinical Examination Findings of the 2nd Group (Soft Splint) Before and After Treatment
PARTICIPANT(S)	1		2		3		4		5		6		7		8		9		10		11		12		13		14		15		1		2		3		4		5		6		7		8		9		10
AGE	21		20		21		22		20		23		23		23		23		19		20		21		23		23		25		23		23		19		22		21		23		19		23		23		23
GENDER	F		F		F		M		F		M		M		M		M		F		M		M		M		F		M		F		M		F		F		F		F		F		M		F		F
	R1	R2	R1	R2	R1	R2	R1	R2	R1	R2	R1	R2	R1	R2	R1	R2	R1	R2	R1	R2	R1	R2	R1	R2	R1	R2	R1	R2	R1	R2	pt	at	pt	at	pt	at	pt	at	pt	at	pt	at	pt	at	pt	at	pt	at	pt
Tooth Wear	0	0	0	0	0	0	0	0	0	0	0	0	0	0	0	0	0	0	0	0	0	0	0	0	0	0	0	0	0	0	0	0	0	0	1	1	1	1	1	1	0	0	0	0	1	1	1	1	0
Masseter Hypertrophy	1	1	0	0	0	0	0	0	0	0	0	0	0	0	0	0	0	0	0	0	1	1	1	1	0	0	0	0	0	0	1	1	1	1	0	0	1	1	1	1	1	1	1	1	1	1	1	0	1
Tooth Sensitivity	0	0	0	0	1	1	0	0	0	0	0	0	0	0	0	0	0	0	0	0	0	0	0	0	0	0	1	1	0	0	1	0	1	0	1	0	1	1	0	0	0	0	0	0	1	0	1	1	0
Tongue / Cheek Imprints	0	0	0	0	0	0	0	0	0	0	0	0	0	0	0	0	0	0	0	0	0	0	0	0	0	0	0	0	0	0	1	1	0	0	0	0	0	0	0	0	1	1	0	0	1	1	1	1	1
Abfraction	0	0	0	0	0	0	0	0	0	0	0	0	0	0	0	0	0	0	0	0	0	0	0	0	0	0	0	0	0	0	0	0	0	0	0	0	0	0	0	0	0	0	0	0	0	0	0	0	0
Tooth Mobility	0	0	0	0	0	0	1	1	0	0	0	0	0	0	0	0	0	0	0	0	0	0	0	0	0	0	0	0	0	0	0	0	0	0	0	0	0	0	0	0	0	0	0	0	0	0	0	0	0
Tooth / Restoration Fractures	0	0	0	0	0	0	0	0	0	0	0	0	0	0	0	0	0	0	0	0	0	0	0	0	0	0	0	0	0	0	0	0	1	0	0	0	0	0	0	0	0	0	1	1	0	0	0	0	1
Clicking Sound	0	0	0	0	0	0	0	0	0	0	0	0	0	0	0	0	0	0	0	0	0	0	0	0	0	0	0	0	0	0	0	0	0	0	0	0	0	0	0	0	0	0	0	0	0	0	1	1	0
Crepitus	0	0	0	0	0	0	0	0	0	0	0	0	0	0	0	0	0	0	0	0	0	0	0	0	0	0	0	0	0	0	0	0	0	0	0	0	0	0	0	0	0	0	0	0	0	0	0	0	0
Pain on Palpation in TMJ	0	0	0	0	0	0	0	0	0	0	0	0	0	0	0	0	0	0	0	0	0	0	0	0	0	0	0	0	0	0	0	0	0	0	0	0	0	0	0	0	0	0	0	0	1	0	1	1	0
Maximum Mouth Opening (mm)	50	50	42	42	52	52	49	50	51	51	53	54	53	53	48	48	62	63	47	42	53	53	63	63	49	49	59	58	54	54	38	40	60	60	32	32	53	53	47	47	52	52	41	41	47	47	47	47	44
Pain in Temporal Muscle	0	0	0	0	0	0	0	0	0	0	0	0	0	0	0	0	0	0	0	0	0	0	0	0	0	0	0	0	0	0	0	0	1	0	0	0	0	0	0	0	1	0	0	0	1	0	1	0	0
Pain in Masseter Muscle	0	0	0	0	0	0	0	0	0	0	0	0	0	0	0	0	0	0	0	0	0	0	0	0	0	0	0	0	0	0	1	0	1	0	0	0	1	1	1	1	1	1	1	0	1	1	1	1	1
Pain in Medial Pterygoid Muscle	0	0	0	0	0	0	0	0	0	0	0	0	0	0	0	0	0	0	0	0	0	0	0	0	0	0	0	0	0	0	0	0	1	0	0	0	0	0	0	0	0	0	1	1	0	0	1	0	1
Pain in Inferior Belly of Lateral Pterygoid Muscle	0	0	0	0	0	0	0	0	0	0	0	0	0	0	0	0	0	0	0	0	0	0	0	0	0	0	0	0	0	0	1	0	0	0	1	0	0	0	0	0	1	0	0	0	0	0	0	0	0
Pain in Superior Belly of Lateral Pterygoid Muscle	0	0	0	0	0	0	0	0	0	0	0	0	0	0	0	0	0	0	0	0	0	0	0	0	0	0	0	0	0	0	0	0	0	0	0	0	0	0	1	1	0	0	0	0	0	0	0	0	0
F: Female M: Male
R1:First Record R2:Second Record
pt:Pre-treatment at:After treatment
0: Absent 1: Present
[truncated: 79 more columns]
