# Supplementary material for: Effects of Different Occlusal Splints on Joint Vibrations in Bruxers
Source: Medicina (Kaunas). 2025 Jun 12;61(6):1083. doi: 10.3390/medicina61061083 (PMC12195145; doi:10.3390/medicina61061083)
Supplement: Supplementary file 1 [file medicina-61-01083-s001.zip › Supplemet file S2.xlsx]

## Sheet: Sayfa1
	Pre-Treatment and Post-Treatment Group 1 (Control Group) Anamnesis Form																														Pre-Treatment and Post-Treatment Group 2 (Soft Splint) Anamnesis Form
PARTICIPANT(S)	1		2		3		4		5		6		7		8		9		10		11		12		13		14		15		1		2		3		4		5		6		7		8		9		10
GENDER	F		F		F		M		F		M		M		M		M		F		M		M		M		F		M		F		M		F		F		F		F		F		M		F		F
AGE	21		20		21		22		20		23		23		23		23		19		20		21		23		23		25		23		23		19		22		21		23		19		23		23		23
	R1	R2	R1	R2	R1	R2	R1	R2	R1	R2	R1	R2	R1	R2	R1	R2	R1	R2	R1	R2	R1	R2	R1	R2	R1	R2	R1	R2	R1	R2	pt	at	pt	at	pt	at	pt	at	pt	at	pt	at	pt	at	pt	at	pt	at	pt
Has anyone ever told you that you grind your teeth at night?	1	1	1	1	1	1	1	1	1	1	1	1	1	1	1	1	1	1	1	1	1	1	1	1	1	1	1	1	1	1	3	1	2	1	1	1	3	3	1	1	1	2	1	1	2	1	1	1	1
Do you experience jaw pain when you wake up in the morning?	1	1	1	1	1	1	1	1	1	1	1	1	1	1	1	1	1	1	1	1	1	1	1	1	1	1	1	1	1	1	2	1	3	2	3	1	3	3	1	4	1	2	3	2	3	2	3	3	2
Do you feel sensitivity in your teeth or gums when you wake up in the morning?	1	1	1	1	1	1	1	1	1	1	1	1	1	1	1	1	1	1	1	1	1	1	1	1	1	1	1	1	1	1	4	1	2	1	1	1	2	2	1	1	1	2	4	2	3	1	2	1	2
Have you ever woken up with a headache in the temple area?	1	1	1	1	1	1	1	1	1	1	1	1	1	1	1	1	1	1	1	1	1	1	1	1	1	1	1	1	1	1	3	1	0	1	3	1	1	2	2	4	2	2	4	3	1	1	4	3	2
Have you noticed yourself grinding your teeth during the day?	1	1	1	1	1	1	1	1	1	1	1	1	1	1	1	1	1	1	1	1	1	1	1	1	1	1	1	1	1	1	3	2	2	2	1	1	3	2	1	2	2	2	3	1	2	2	2	2	3
Have you noticed yourself clenching your teeth during the day?	1	1	1	1	1	1	1	1	1	1	1	1	1	1	1	1	1	1	1	1	1	1	1	1	1	1	1	1	1	1	3	2	3	1	4	2	3	2	4	3	2	2	3	1	2	1	2	2	3
Does your jaw lock either during the day or at night?	1	1	1	1	1	1	1	1	1	1	1	1	1	1	1	1	1	1	1	1	1	1	1	1	1	1	1	1	1	1	0	1	0	1	1	1	1	1	1	4	1	1	3	2	1	1	2	1	1
Do your prosthetic restorations frequently become dislodged, or do your fillings break?	1	1	1	1	1	1	1	1	1	1	1	1	1	1	1	1	1	1	1	1	1	1	1	1	1	1	1	1	1	1	1	1	1	1	1	1	1	1	1	1	1	0	4	2	1	1	1	1	1
Do you feel jaw fatigue when you wake up?	1	1	1	1	1	1	1	1	1	1	1	1	1	1	1	1	1	1	1	1	1	1	1	1	1	1	1	1	1	1	3	1	3	2	2	1	2	1	2	4	1	1	4	2	2	2	4	3	3
Do you experience neck pain when you wake up in the morning?	1	1	1	1	2	2	1	1	1	1	1	1	1	1	1	1	2	2	1	1	1	1	1	1	2	2	1	1	1	1	2	1	1	1	2	1	3	3	1	2	2	1	4	1	1	1	4	2	3
F: Female M: Male
R1:First Record R2:Second Record
pt:Pre-treatment at:After treatment
0: Unknown 1: No 2: Slightly 3: Moderate 4: Severe
[truncated: 79 more columns]
